# Supplementary material for: Alterations in the Gut Microbiome Composition of People Living with HIV in the Asia–Pacific Region: A Systematic Review
Source: Clin Pract. 2024 May 15;14(3):846–61. doi: 10.3390/clinpract14030066 (PMC11130874; doi:10.3390/clinpract14030066)
Supplement: Supplementary file 1 [file clinpract-14-00066-s001.zip]

Archive with 1 entries (1 files):
- clinpract-2971941-supplementary.pdf
